# Supplementary material for: Investigation of ancestral alleles in the Bovinae subfamily
Source: BMC Genomics. 2021 Feb 8;22:108. doi: 10.1186/s12864-021-07412-9 (PMC7871596; doi:10.1186/s12864-021-07412-9)
Supplement: Supplementary file 3 — Additional file 3. Annotation of regions without ancestral alleles [file 12864_2021_7412_MOESM3_ESM.xls]

## Sheet: Sites23GO_BP
GO-Term	Functions	Count	%	PValue	Genes	List Total	Pop Hits	Pop Total	Fold Enrichment	Bonferroni	Benjamini	FDR
Taurine
GO:0002474	antigen processing and presentation of peptide antigen via MHC class I	6	0.00620591	6.31365e-05	BOLA, JSP.1	504	13	13824	12.6593	0.11707	0.11707	0.108318
GO:0097011	cellular response to granulocyte macrophage colony-stimulating factor stimulus	4	0.00413727	0.000882184	AKT1, ZFP36, MAPK1, PDE2A	504	6	13824	18.2857	0.824556	0.581139	1.50351
GO:0008654	phospholipid biosynthetic process	5	0.00517159	0.0017167	ISYNA1, LPCAT1, PEMT, PISD, AGPAT2	504	15	13824	9.14286	0.966232	0.676778	2.90617
GO:0000165	MAPK cascade	7	0.00724023	0.00549876	ZFP36, MAPK1, RET, FGFR3, DOK4, INS, MAPK7	504	45	13824	4.26667	0.999981	0.934018	9.03052
GO:0043410	positive regulation of MAPK cascade	7	0.00724023	0.0121547	LIF, TNFRSF6B, PDGFA, INS, IGF2, TNFRSF4, GPR37L1	504	53	13824	3.62264	1	0.991959	18.9345
GO:1902476	chloride transmembrane transport	7	0.00724023	0.0121547	SLC26A6, CLCN2, CLIC3, TTYH1, SLC4A2, CLCN7, SLC4A3	504	53	13824	3.62264	1	0.991959	18.9345
GO:0035176	social behavior	5	0.00517159	0.013709	GNB1L, NRXN2, DLG4, MAPK8IP2, DVL1	504	26	13824	5.27473	1	0.989293	21.0963
GO:0006869	lipid transport	6	0.00620591	0.0143941	ABCA7, OSBP2, TSPO, SERPINA5, OSBPL7, APOC3	504	40	13824	4.11429	1	0.983168	22.0318
GO:0007613	memory	6	0.00620591	0.0143941	ABCA7, CRTC1, TH, ITPR3, DBH, SORCS3	504	40	13824	4.11429	1	0.983168	22.0318
GO:0010976	positive regulation of neuron projection development	6	0.00620591	0.0175434	RET, MOB2, PTK6, CAMK2B, DVL1, MARK2	504	42	13824	3.91837	1	0.987258	26.1995
GO:0035412	regulation of catenin import into nucleus	3	0.00310296	0.0179817	RGS19, AXIN2, AXIN1	504	6	13824	13.7143	1	0.981237	26.7625
GO:0001934	positive regulation of protein phosphorylation	7	0.00724023	0.0199019	RARRES2, PRR5, CCND1, MOB2, AXIN2, DVL1, AKT2	504	59	13824	3.25424	1	0.981018	29.1822
GO:0007257	activation of JUN kinase activity	4	0.00413727	0.0260108	DAB2IP, MAP4K2, MAPK8IP3, AXIN1	504	18	13824	6.09524	1	0.991127	36.3889
GO:0048469	cell maturation	5	0.00517159	0.0260108	SOX10, GATA2, HES5, PTH1R, SOX18	504	32	13824	4.28571	1	0.990296	38.3784
GO:0002062	chondrocyte differentiation	5	0.00517159	0.0307673	PTH1R, COL2A1, COL11A2, WNT7A, RUNX3	504	33	13824	4.15584	1	0.991265	41.5157
GO:0090244	Wnt signaling pathway involved in somitogenesis	3	0.00310296	0.0319851	RGS19, AXIN2, AXIN1	504	8	13824	10.2857	1	0.989734	42.7643
GO:0007275	multicellular organism development	12	0.0124118	0.0387865	SPEM1, ZFP36, TNFRSF6B, WNT10A, ARVCF, PDGFA, GPX4, EDF1, RTL1, TSSK1B, TNFRSF4, SUFU	504	165	13824	1.99481	1	0.994487	49.2887
GO:0008286	insulin receptor signaling pathway	5	0.00517159	0.0482242	AKT1, SREBF1, INS, BAIAP2, AKT2	504	38	13824	3.60902	1	0.997739	57.1896
GO:0060425	lung morphogenesis	3	0.00310296	0.0489989	MAPK1, STK40, MAPK8IP3	504	10	13824	8.22857	1	0.997056	57.7838
GO:1901800	positive regulation of proteasomal protein catabolic process	3	0.00310296	0.0489989	DAB2IP, PSMC5, OSBPL7	504	10	13824	8.22857	1	0.997056	57.7838
GO:0000122	negative regulation of transcription from RNA polymerase II promoter	23	0.0237893	0.0566093	ZFP36, SREBF1, DAB2IP, RCOR2, USP2, RXRA, HDAC10, TP63, SIRT7, MBD3, CBX8, CBX6, SUFU, ZGPAT, GATA2, CCND1, HES5, PDE2A, HSF1, PER1, RARA, SOX18, NFIC	504	420	13824	1.50204	1	0.998312	63.2224
GO:0009950	dorsal/ventral axis specification	3	0.00310296	0.0584763	RGS19, AXIN2, AXIN1	504	11	13824	7.48052	1	0.998077	64.4519
GO:0009611	response to wounding	4	0.00413727	0.0608796	ZFP36, GRIN2C, PDGFA, MDK	504	25	13824	4.38857	1	0.997957	65.9777
GO:0010951	negative regulation of endopeptidase activity	6	0.00620591	0.0628967	SERPINB6, SERPINA5, SERPINA3-6, SERPINA3, SERPINA3-2, SERPINA3-3	504	59	13824	2.78935	1	0.997758	67.2105
GO:0016477	cell migration	9	0.00930887	0.0660748	ARC, PTPRF, PLCG1, PTK6, FSCN1, PSTPIP1, CDK5, SRMS, SDC3	504	118	13824	2.09201	1	0.997818	69.0679
GO:0051017	actin filament bundle assembly	4	0.00413727	0.0670323	ACTN4, BAIAP2, FSCN1, RHOD	504	26	13824	4.21978	1	0.997392	69.6077
GO:0033700	phospholipid efflux	3	0.00310296	0.0685232	APOA4, ABCA7, APOC3	504	12	13824	6.85714	1	0.997069	70.4307
GO:0071157	negative regulation of cell cycle arrest	3	0.00310296	0.0685232	CCND1, CCNK, MIF	504	12	13824	6.85714	1	0.997069	70.4307
GO:0045725	positive regulation of glycogen biosynthetic process	3	0.00310296	0.0685232	AKT1, INS, AKT2	504	12	13824	6.85714	1	0.997069	70.4307
GO:0006423	cysteinyl-tRNA aminoacylation	2	0.00206864	0.0714506	CARS, CARS2	504	2	13824	27.4286	1	0.997113	71.9859
GO:0006942	regulation of striated muscle contraction	2	0.00206864	0.0714506	TNNT3, MYL3	504	2	13824	27.4286	1	0.997113	71.9859
GO:0008219	cell death	4	0.00413727	0.0734561	NDOR1, RGS19, AXIN2, AXIN1	504	27	13824	4.06349	1	0.996932	73.0066
GO:0060048	cardiac muscle contraction	4	0.00413727	0.0734561	VEGFB, MYL3, MAP2K3, GRK2	504	27	13824	4.06349	1	0.996932	73.0066
GO:0071364	cellular response to epidermal growth factor stimulus	3	0.00310296	0.079086	AKT1, ZFP36, PLCG1	504	13	13824	6.32967	1	0.997564	75.6878
GO:0071300	cellular response to retinoic acid	4	0.00413727	0.0801425	RET, PTK6, CYP26B1, RARA	504	28	13824	3.91837	1	0.997215	76.1622
GO:0071560	cellular response to transforming growth factor beta stimulus	4	0.00413727	0.0801425	WNT10A, PDE2A, MAPK7, WNT7A	504	28	13824	3.91837	1	0.997215	76.1622
GO:0019882	antigen processing and presentation	4	0.00413727	0.0870822	BOLA, MIC1, RAET1G, JSP.1	504	29	13824	3.78325	1	0.997961	79.0679
GO:0007569	cell aging	3	0.00310296	0.0901139	MNT, TP63, MIF	504	14	13824	5.87755	1	0.997986	80.2295
GO:0008016	regulation of heart contraction	3	0.00310296	0.0901139	TNNT2, GNAO1, TH	504	14	13824	5.87755	1	0.997986	80.2295
GO:0043113	receptor clustering	3	0.00310296	0.0901139	DLG4, ITGB2, CDK5	504	14	13824	5.87755	1	0.997986	80.2295
GO:0045665	negative regulation of neuron differentiation	5	0.00517159	0.0907341	LBX1, HES5, SIX3, GPR37L1, NKX2-2	504	47	13824	2.91793	1	0.997644	80.4596
GO:0006954	inflammatory response	13	0.0134461	0.0942999	AKT1, TNFRSF6B, GGT5, HYAL1, RARRES2, CHID1, ELF3, C4A, MAP2K3, CYP26B1, TNFRSF4, TLR9, MIF	504	215	13824	1.65847	1	0.997766	81.7341
Zebu
GO:0002474	antigen processing and presentation of peptide antigen via MHC class I	6	0.0833912	1.1409e-09	BOLA, JSP.1	57	13	13824	111.935	2.2818e-07	2.2818e-07	1.43e-06
GO:0010951	negative regulation of endopeptidase activity	5	0.0694927	9.31383e-05	SERPINA3-7, SERPINA3-6, SERPINA3, SERPINA3-2, SERPINA3-3	57	59	13824	20.5531	0.0184561	0.00927102	0.116676
GO:0006955	immune response	7	0.0972898	0.000224076	BOLA, JSP.1, LOC781990	57	215	13824	7.89621	0.0438307	0.0148291	0.280494
GO:0042742	defense response to bacterium	4	0.0555942	0.00429679	DEFB6, LOC781146, DEFB1, DEFB3	57	81	13824	11.9766	0.577349	0.193702	5.25412
GO:0019882	antigen processing and presentation	3	0.0416956	0.00610055	BOLA, MIC1, JSP.1	57	29	13824	25.0889	0.705904	0.217115	7.38308
GO:0019885	antigen processing and presentation of endogenous peptide antigen via MHC class I	2	0.0277971	0.0319596	TAP2, LOC618733	57	8	13824	60.6316	0.998491	0.661325	33.4437
GO:0055085	transmembrane transport	3	0.0416956	0.0732187	MFSD14B, SLC10A6, LOC618733	57	110	13824	6.61435	1	0.886108	61.4438
	Function
Note:	GO related to immune response
	GO related to cellular functions
	GO related to development
	GO related to stimulus response
	GO related to metabolism
	GO related to behaviour
	GO found both in taurus and zebu
