# Supplementary material for: Investigation of ancestral alleles in the Bovinae subfamily
Source: BMC Genomics. 2021 Feb 8;22:108. doi: 10.1186/s12864-021-07412-9 (PMC7871596; doi:10.1186/s12864-021-07412-9)
Supplement: Supplementary file 4 — Additional file 4. Accession numbers of individual sequencing reads [file 12864_2021_7412_MOESM4_ESM.xls]

## Sheet: Sheet1
Name	Species	N	BioProject	AvgSpotLen	Mbases	Accession number	Initial	Total reads	Mapped reads	Filtered out by BQSR	BQSR_Processed_reads	Retained reads percentage	Reference
Taurine cattle	Bos taurus	23	PRJNA238491, PRJNA277147	200	15033	SRR2016766	Angus1	150337572	0.996973	23404036	127194375	84.6058	[44, 45]
				300	19747	SRR7363676	Angus2	131648348	0.965816	23436911	109017333	82.8095
				200	14468	SRR2016773	Jersey1	144682802	0.993494	50732323	95542600	66.0359
				200	24401	SRR2016774	Jersey2	244018494	0.997068	47880166	198704431	81.4301
				200	28699	SRR2016776	Jersey3	286996500	0.99673	35459187	252319316	87.9172
				200	11545	SRR2016799	Jersey4	115451784	0.997877	15589632	100219879	86.8067
				302	16125	SRR4296966	Hols10	106791156	0.99034	14519988	92715130	86.8191
				302	13592	SRR4296968	Hols11	160507544	0.974004	25952589	135259746	84.27
				302	24058	SRR4296972	Hols12	159329214	0.985086	27500062	132414657	83.1076
				180	10190	SRR1262666	Hols2	89595250	0.996218	6736063	82967458	92.6025
				199	19405	SRR1262670	Hols3	192144886	0.997408	36634745	155745529	81.0563
				200	7965	SRR2016789	Hols4	79651330	0.996354	12788632	68294326	85.7416
				200	6938	SRR2016790	Hols5	69383084	0.997492	11737149	57745490	83.227
				200	12507	SRR2016791	Hols6	125072452	0.997737	16305017	108998411	87.1482
				200	9557	SRR2016792	Hols7	95578176	0.99762	14663510	81088739	84.8402
				200	9459	SRR2016794	Hols8	94590780	0.996147	22054792	73795279	78.0153
				200	11124	SRR2016798	Hols9	111242032	0.996413	34035836	77503512	69.6711
				302	13592	SRR4296967	Hols1	90019548	0.980192	12122985	78273460	86.9516
				300	30685	SRR7363680	Simmental1	204568916	0.984177	36988462	168874229	82.5513
				300	38950	SRR7363681	Simmental2	259668424	0.969918	53516508	207849149	80.0441
				300	32832	SRR7363683	Simmental3	218880544	0.963607	45473605	174613102	79.7755
				300	39687	SRR7363684	Simmental4	264581496	0.855696	81319649	184775599	69.8369
				298	24436	SRR7946765	Simmental5	163971122	0.998631	22848712	141928189	86.5568
Banteng	Bos javanicus	5	PRJNA427536	250	17227	SRR6448719	Banteng1	137818872	0.993993	21809667	116621312	84.6193	[46]
				250	15793	SRR6448721	Banteng2	126350216	0.997683	17731850	109162341	86.3966
				250	16471	SRR6448722	Banteng3	131774300	0.996109	22388700	109967127	83.4511
				250	11726	SRR6448724	Banteng4	93815040	0.997617	15670954	78693922	83.882
				250	21762	SRR6448728	Banteng5	174097862	0.996788	30294498	144765228	83.1516
Gaur	Bos gaurus	4	PRJNA427536	300	18827	SRR6448732	Gaur1	125517020	0.994572	36396041	90095841	71.7798	[46]
				300	17728	SRR6448733	Gaur2	118191050	0.993753	34495722	84614933	71.5917
				300	19180	SRR6448734	Gaur3	127870986	0.994795	37365067	91475908	71.5377
				300	17975	SRR6448735	Gaur4	119835632	0.994045	35069989	85701827	71.5161
Yak	Bos grunniens	13	PRJNA285834	194	18719	SRR2050538	Yak1	192565374	0.997757	45376252	149285127	77.5244	[47]
				194	19144	SRR2058044	Yak2	196440638	0.997782	43269765	155143665	78.9774
				194	18868	SRR2058050	Yak3	193884762	0.998192	48760184	146962265	75.7988
				194	20089	SRR2058052	Yak4	206843898	0.997949	41515119	167182330	80.8254
				189	23834	SRR2058054	Yak5	251981244	0.980745	48304885	205794776	81.6707
				195	18722	SRR2058055	Yak6	191610974	0.996786	28820157	163950473	85.5642
				194	23373	SRR2058191	Yak8	240473810	0.997418	38079750	203618257	84.6738
				195	20418	SRR2059875	Yak9	209414172	0.997114	41860044	170536040	81.4348
				192	21204	SRR2059879	Yak10	220818574	0.985255	35893155	186303296	84.3694
				195	21445	SRR2059923	Yak11	219448184	0.98986	42062140	179923140	81.9889
				196	20282	SRR2059941	Yak12	206662464	0.994131	40877144	168675095	81.6186
				177	21843	SRR2059963	Yak13	246273040	0.99581	44712799	202223172	82.1134
				300	40356	SRR7875397	Yak14	269046240	0.996403	120714691	152049924	56.5144
American Bison	Bison bison	4	PRJNA325061, PRJNA427536	150	4933	SRR4035285	Ame.Bison1	32797734	0.95819	7020872	26038478	79.3911	[46]
				150	4874	SRR4035286	Ame.Bison2	32408762	0.958238	6936982	25733188	79.4019
				250	20473	SRR6448737	Ame.Bison3	163789328	0.997919	25330882	140020344	85.4881
				250	23174	SRR6448738	Ame.Bison4	185393886	0.997851	25801488	161229040	86.9657
European Bison	Bison bonasus	5	PRJNA427536	250	15557	SRR6448681	Eur.Bison1	124459484	0.955131	16737946	108247297	86.9739	[46]
				250	23987	SRR6448684	Eur.Bison2	191898444	0.997891	17388128	175290204	91.3453
				250	16339	SRR6448678	Eur.Bison3	130713856	0.997798	14645673	116735590	89.3062
				250	17549	SRR6448674	Eur.Bison4	140398428	0.997475	15381306	125655924	89.4995
				250	17132	SRR6448673	Eur.Bison5	137057512	0.997642	12555376	125033565	91.2271
Gayal	Bos frontalis	4	PRJNA427536	250	18203	SRR6448589	Gayal1	145630434	0.993678	19308310	126838020	87.0958	[46]
				250	16821	SRR6448590	Gayal2	134570068	0.998123	16580977	118398045	87.9825
				250	17560	SRR6448593	Gayal3	140482660	0.991637	20150311	120814666	85.9997
				250	21854	SRR6448585	Gayal4	174834158	0.997622	25483282	149972724	85.78
Aurochs	Bos taurus primigenius	2	PRJNA294709	84	10839.4	SRR2465681	Aurochs1	258080196	0.191609	225019167	33061029	12.8104	[32]
				40	23370.7	SRR2465682	Aurochs2	81436506	0.961187	18300533	63135973	77.5279
Zebu cattle	Bos taurus indicus	8	PRJNA507259, PRJNA427256	200	9589	SRR6423861	Zebu1	95897554	0.99162	19117839	77091820	80.3898	[48]
				200	5470	SRR6423863	Zebu2	54707838	0.993594	30053864	25166237	46.0012
				564	13668	SRR6706197	Zebu3	48466406	0.997932	6167797	42869392	88.4518
				554	14479	SRR6706199	Zebu4	52238236	0.998382	6557978	46243860	88.5249
				568	11894	SRR6706200	Zebu5	41814698	0.997981	5272233	37027829	88.5522
				569	14413	SRR6706202	Zebu6	50634084	0.998341	6448854	44835631	88.5483
				565	10674	SRR6706204	Zebu7	37761302	0.997956	4731637	33466027	88.6252
				200	6715	SRR6423865	Zebu8	24800000	0.989189	13431400	11585888	46.7173
